# Supplementary material for: The Potential of Dark Septate Endophytes to Form Root Symbioses with Ectomycorrhizal and Ericoid Mycorrhizal Middle European Forest Plants
Source: PLoS One. 2015 Apr 23;10(4):e0124752. doi: 10.1371/journal.pone.0124752 (PMC4408093; doi:10.1371/journal.pone.0124752)
Supplement: S1 Table — The table displays the three top GenBank hits to each sequence of the DSE isolates obtained from ericaceous hair roots in this study. Sequences derived from cultured isolates with scientific names were preferred. (XLSX) [file pone.0124752.s003.xlsx]

## Sheet: List1
Table S1. The identity of dark septate endophytes obtained by culture-dependent approach
isolate #	sequence length	closest match	overlap with match	similarity with match	match identity	match source	match country	match reference
TK01	492	KJ425309	100	100	Phialocephala sp.	Salix helvetica ectomycorrhiza	Switzerland	unpubl.
		HM190137	100	100	Phialocephala fortinii	Fagus sylvatica ectomycorrhiza	Germany (?)	unpubl.
		EF446148	100	100	Phialocephala subalpina	Erica herbacea hair root	Slovenia	Vohník et al. 2003
TK02	493	KJ425309	100	100	Phialocephala sp.	as above
		HM190137	100	100	Phialocephala fortinii	as above
		EF446148	100	100	Phialocephala subalpina	as above
TK03	491	AB671499	100	100	Phialocephala fortinii	Pinus sylvestris root	Finland	Wang and Wilcox 1985
		JN655616	100	100	Phialocephala sp.	Pseudorchis albida roots	Czech Republic	Kohout et al. 2013
		NR103577	100	100	Phialocephala fortinii	Pinus sylvestris root	Finland	Wang and Wilcox 1985
TK04	491	KJ425309	100	100	Phialocephala sp.	as above
		HM190137	100	100	Phialocephala fortinii	as above
		EF446148	100	100	Phialocephala subalpina	as above
TK05	495	AB671499	100	100	Phialocephala fortinii	as above
		NR103577	100	100	Phialocephala fortinii	as above
		AF011326	99	100	Phialocephala fortinii	Pinus sylvestris root		Wang and Wilcox 1985
TK06	491	KJ425309	100	100	Phialocephala sp.	as above
		HM190137	100	100	Phialocephala fortinii	as above
		EF446148	100	100	Phialocephala subalpina	as above
TK07	491	GU934559	100	100	Phialocephala fortinii	willow root (?)	Canada (?)	unpubl.
		AY078134	100	100	Phialocephala fortinii	Picea abies root (?)	Switzerland (?)	Grunig et al. 2002
		JQ272457	100	99	Phialocephala fortinii	Rhododendron maximum root	USA	Baird et al. 2014
TK08	492	AB671499	100	100	Phialocephala fortinii	as above
		NR103577	100	100	Phialocephala fortinii	as above
		AF011326	99	100	Phialocephala fortinii	Pinus sylvestris root	Finland	Wang and Wilcox 1985
TK09	494	AB671499	100	100	Phialocephala fortinii	as above
		NR103577	100	100	Phialocephala fortinii	as above
		AF011326	99	100	Phialocephala fortinii	as above
TK12	491	KJ425309	100	100	Phialocephala sp.	as above
		HM190137	100	100	Phialocephala fortinii	as above
		EF446148	100	100	Phialocephala subalpina	as above
TK13	493	AB671499	100	100	Phialocephala fortinii	as above
		NR103577	100	100	Phialocephala fortinii	as above
		AF011326	99	100	Phialocephala fortinii	as above
TK14	492	AB671499	100	100	Phialocephala fortinii	as above
		NR103577	100	100	Phialocephala fortinii	as above
		AF011326	99	100	Phialocephala fortinii	as above
TK15	493	AB671499	100	100	Phialocephala fortinii	as above
		NR103577	100	100	Phialocephala fortinii	as above
		AF011326	99	100	Phialocephala fortinii	as above
TK16	493	KJ425309	100	100	Phialocephala sp.	as above
		HM190137	100	100	Phialocephala fortinii	as above
		EF446148	100	100	Phialocephala subalpina	as above
TK17	498	AY078134	100	100	Phialocephala fortinii	as above
		AB671499	100	99	Phialocephala fortinii	as above
		GU934559	99	100	Phialocephala fortinii	as above
TK18	499	AB671499	100	100	Phialocephala fortinii	as above
		NR103577	100	100	Phialocephala fortinii	as above
		AF011326	99	100	Phialocephala fortinii	as above
TK19	494	KJ425309	100	99	Phialocephala sp.	as above
		HM190137	100	99	Phialocephala fortinii	as above
		EF446148	100	99	Phialocephala subalpina	as above
TK20	494	AB671499	100	100	Phialocephala fortinii	as above
		NR103577	100	100	Phialocephala fortinii	as above
		AF011326	99	100	Phialocephala fortinii	as above
TK22	491	GU934559	100	100	Phialocephala fortinii	as above
		AY078134	100	100	Phialocephala fortinii	as above
		JQ272457	100	99	Phialocephala fortinii	as above
TK23	492	AB671499	100	100	Phialocephala fortinii	as above
		NR103577	100	100	Phialocephala fortinii	as above
		AF011326	99	100	Phialocephala fortinii	as above
TK24	494	GU934559	100	100	Phialocephala fortinii	as above
		AY078134	100	100	Phialocephala fortinii	as above
		AB671499	100	99	Phialocephala fortinii	as above
TK25	492	AB671499	100	100	Phialocephala fortinii	as above
		NR103577	100	100	Phialocephala fortinii	as above
		AF011326	100	100	Phialocephala fortinii	as above
TK26	495	AB671499	100	100	Phialocephala fortinii	as above
		NR103577	100	100	Phialocephala fortinii	as above
		AF011326	99	100	Phialocephala fortinii	as above
TK27	491	GU934559	100	100	Phialocephala fortinii	as above
		AY078134	100	100	Phialocephala fortinii	as above
		JQ272457	100	99	Phialocephala fortinii	as above
TK28	492	AB671499	100	100	Phialocephala fortinii	as above
		NR103577	100	100	Phialocephala fortinii	as above
		AF011326	99	100	Phialocephala fortinii	as above
TK29	494	GU934559	100	100	Phialocephala fortinii	as above
		AY078134	100	100	Phialocephala fortinii	as above
		AB671499	100	99	Phialocephala fortinii	as above
TK30	502	EU888625	100	99	Phialocephala fortinii	Rhododendron fortunei hair root	China	unpubl.
		AY394921	100	99	Phialocephala fortinii	hemlock mycorrhizal root tip	Canada (?)	unpubl.
		AY394915	100	99	Phialocephala fortinii	hemlock mycorrhizal root tip	Canada (?)	unpubl.
TK31	491	GU934559	100	100	Phialocephala fortinii	as above
		AY078134	100	100	Phialocephala fortinii	as above
		JQ272457	100	99	Phialocephala fortinii	as above
TK32	491	GU934559	100	100	Phialocephala fortinii	as above
		AY078134	100	100	Phialocephala fortinii	as above
		JQ272457	100	99	Phialocephala fortinii	as above
TK34	451	AY078134	91	100	Phialocephala fortinii	as above
		AB671499	91	99	Phialocephala fortinii	as above
		GU934559	90	100	Phialocephala fortinii	as above
TK35	498	AY078134	100	100	Phialocephala fortinii	as above
		AB671499	100	99	Phialocephala fortinii	as above
		GU934559	99	100	Phialocephala fortinii	as above
TK36	487	JX852365	99	99	Helotiales sp.	Barbilophozia hatcheri	Antarctica	Zhang et al. 2013
		FM172764	98	99	root associated fungus	Calluna vulgaris hair root	Germany	unpubl.
		AF252839	96	99	ericoid endophyte	Calluna vulgaris hair root	Great Britain	unpubl.
TK37	492	JQ272457	100	99	Phialocephala fortinii	as above
		EU888625	100	99	Phialocephala fortinii	as above
		AY394921	100	99	Phialocephala fortinii	as above
TK38	491	GU934559	100	100	Phialocephala fortinii	as above
		AY078134	100	100	Phialocephala fortinii	as above
		JQ272457	100	99	Phialocephala fortinii	as above
TK39	493	AB671499	100	100	Phialocephala fortinii	as above
		NR103577	100	100	Phialocephala fortinii	as above
		AF011326	99	100	Phialocephala fortinii	as above
References:
Baird B, Wood-Jones A, Varco J, Watson C, Starrett W, Taylor G, Johnson K (2014): Rhododendron decline in the Great Smoky Mountains and surrounding areas: intensive site study of biotic and abiotic parameters associated with the decline. Southeastern Naturalist 13: 1-25. doi: 10.1656/058.013.0101
Grünig CR, Sieber TN, Rogers SO, Holdenrieder O (2002) Genetic variability among strains of Phialocephala fortinii and phylogenetic analysis of the genus Phialocephala based on rDNA ITS sequence comparisons. Can J Bot 80: 1239-1249. doi: 10.1139/b02-115
Kohout P, Těšitelová T, Roy M, Vohník M, Jersáková J (2013) A diverse fungal community associated with Pseudorchis albida (Orchidaceae) roots. Fungal Ecol 6:50–64. doi: 10.1016/j.funeco.2012.08.005
Vohník M, Lukančič S, Bahor E, et al. (2003) Inoculation of Rhododendron cv. Belle-Heller with two strains of Phialocephala fortinii in two different substrates. Folia Geobot 38:191–200. doi: 10.1007/BF02803151
Wang CJK, Wilcox HE (1985) New species of ectendomycorrhizal and pseudomycorrhizal fungi: Phialophora finlandia, Chloridium pucisporum, and Phialocephala fortinii. Mycologia 77:951–958. doi: 10.2307/3793308
Zhang T, Zhang YQ, Liu HY, Wei YZ, Li HL, Su J, Zhao LX, Yu LY (2013) Diversity and cold adaptation of culturable endophytic fungi from bryophytes in the Fildes Region, King George Island, maritime Antarctica. FEMS Microbiol Lett 341: 52-61. doi: 10.1111/1574-6968.12090
