# Supplementary material for: The Potential of Dark Septate Endophytes to Form Root Symbioses with Ectomycorrhizal and Ericoid Mycorrhizal Middle European Forest Plants
Source: PLoS One. 2015 Apr 23;10(4):e0124752. doi: 10.1371/journal.pone.0124752 (PMC4408093; doi:10.1371/journal.pone.0124752)
Supplement: S2 Table — The table provides basic information on the 380 OTUs obtained in this study by tag-encoded pyrosequencing (see Materials and Methods, and Results). OTUs are in grey when the respective closest GenBank match had similarity <97% or there was no match in GenBank. The column "Closest match in GenBank" lists closest matches with scientific names. (XLSX) [file pone.0124752.s004.xlsx]

## Sheet: List1
Table S2. The identity of the mycobionts detected by tag-encoded pyrosequencing
OTU #	OTU identity	Closest match in GenBank with a scientific name	Closest match order	Closest match GenBank acc. no.	Similarity [%]	Coverage [%]	Relative abundances of detected fungal OTUs (%) (b)													Total abundance (%)
							CS1						CS2				CS3
							CS1-1	CS1-2	CS1-3	CS1-4	CS1-5	avg.	CS2-1	CS2-2	CS2-3	avg.	CS3-1	CS3-2	avg.
OTU 1	Helotiales 01	Claussenomyces sp.	Helotiales	HQ533008.1	89	88.4	58.5153	38.5024	18.2055	56.0714	18.1895	37.8968	82.1549	20.2247	7.00809	36.4626	5.58824	10.1227	7.85547	31.4583
OTU 2	Russulales 01	Russula sp.	Russulales	AB560529.1	99.5	100	22.2112	0	0	0	0	4.44224	0	0	0	0	0	0	0	2.22112
OTU 3	Phialocephala fortinii s. l.	Phialocephala fortinii	Helotiales	AY394921.1	100	100	1.96507	1.54589	30.5659	0.595238	15.4822	10.0309	0.673401	48.5393	53.3693	34.194	22.9412	11.9632	17.4522	18.7641
OTU 4	Chaetothyriales/Verrucariales 01	Cladophialophora sp.	Chaetothyriales	EU137319.1	91.3	39.2	5.36919	0.217391	14.0357	0.297619	38.1557	11.6151	0	0.449438	0.539084	0.329507	31.1765	16.2577	23.7171	10.6498
OTU 5	Helotiales 02	Vestigium trifidum	Helotiales	KC407777.1	90.9	100	0.0297737	22.3913	6.58972	10	1.01523	8.00521	0	2.92135	11.5903	4.83721	1.47059	5.52147	3.49603	6.15297
OTU 6	Unknown 01	no match	n.a.	n.a.	n.a.	n.a.	0.00992457	16.3768	0	1.54762	0.169205	3.62071	0	0.898876	0	0.299625	0	0	0	1.90024
OTU 7	Helotiales 03	Vestigium trifidum	Helotiales	KC407777.1	87.3	100	0	7.72947	2.68057	0.892857	0.846024	2.42978	0	10.5618	6.73854	5.76678	0.294118	3.37423	1.83418	3.31176
OTU 8	Meliniomyces variabilis	Meliniomyces variabilis	Helotiales	FN179336.1	100	98.9	3.37435	0.2657	2.2338	0.178571	0	1.21049	0	3.37079	0.808625	1.39314	2.94118	17.1779	10.0595	3.03509
OTU 9	Helotiales 04	Rhizoscyphus ericae	Helotiales	JQ711893.1	93	100	1.35967	4.27536	2.56888	1.19048	0	1.87888	0.16835	0	0.269542	0.145964	16.7647	0	8.38235	2.6597
OTU 10	Helotiales 05	Leptodontidium sp.	Helotiales	DQ069035.1	96.4	100	0.664946	0.434783	4.39315	1.07143	0.507614	1.41438	0	0	2.42588	0.808625	0	0	0	0.94978
OTU 11	Rhizodermea veluwensis	Rhizodermea veluwensis	Helotiales	HM002560.1	100	100	0	0.217391	0.0744602	10	1.60745	2.37986	0.3367	4.04494	0.269542	1.5504	0	1.22699	0.613497	1.77775
OTU 12	Meliniomyces variabilis	Meliniomyces variabilis	Helotiales	AJ292201.1	100	98.9	0.228265	0.2657	1.26582	0	0	0.351958	0	0	5.92992	1.97664	9.70588	23.0061	16.356	4.04017
OTU 13	Helotiales 06	Rhizoscyphus ericae	Helotiales	JQ711893.1	95.2	100	0.843589	1.11111	0	1.0119	0	0.593321	0	0	0	0	0	0	0	0.29666
OTU 14	Helotiales 07	Rhizoscyphus ericae	Helotiales	JQ711893.1	94.1	100	0	0.0241546	0	8.63095	0	1.73102	0	0	0	0	0	0	0	0.865511
OTU 15	Suillus variegatus	Suillus variegatus	Boletales	JQ753773.1	99.5	99	0	0	0	0	10.5753	2.11506	0	0	0	0	0	0	0	1.05753
OTU 16	Chaetothyriales 02	Cladophialophora sp.	Chaetothyriales	EU137319.1	91.3	39.2	0.47638	0.0241546	0.670141	0	3.21489	0.877113	0	0	0	0	1.47059	0.306748	0.888668	0.61629
OTU 17	Rhizoscyphus ericae	Hymenoscyphus sp.	Helotiales	AF081435.2	100	100	0.00992457	0	3.94639	0.119048	0	0.815072	0	0	0	0	0	0	0	0.407536
OTU 18	Unknown 02	no match	n.a.	n.a.	n.a.	n.a.	0	0	4.02085	0	0	0.80417	0	0	0	0	0	0	0	0.402085
OTU 19	Sebacinales 01	Sebacina sp.	Sebacinales	AB831797.1	89.8	99	0	0	0	0	1.52284	0.304569	10.101	0	0	3.367	0	0	0	1.16239
OTU 20	Unknown 03	Collophora sp.	Incertae sedis	HE998707.1	87.8	88.6	0.178642	0.869565	0.11169	0.297619	0	0.291503	0.673401	0	0	0.224467	0	0	0	0.213092
OTU 21	Xerocomus badius	Xerocomus badius	Boletales	HM190019.1	100	100	0.645097	0	0	0	0	0.129019	0	0	0	0	0	0	0	0.0645097
OTU 22	Phialocephala sphaeroides	Phialocephala sphaeroides	Helotiales	AY524845.1	99.4	100	0.069472	1.11111	0	0.238095	0	0.283736	0	0	0	0	0	0.306748	0.153374	0.172543
OTU 23	Chaetothyriales 03	Phialophora sp.	Chaetothyriales	DQ069046.1	97.7	93.6	0.0992457	0.144928	0.521221	0.952381	0	0.343555	0.16835	0	0	0.0561167	0.882353	0	0.441176	0.276848
OTU 24	Helotiales 08	Vestigium trifidum	Helotiales	KC407777.1	92	100	0.0198491	0.652174	0.446761	0.0595238	0	0.235662	0	0.898876	0	0.299625	0.588235	0	0.294118	0.266542
OTU 25	Chaetothyriales 04	Cladophialophora sp.	Chaetothyriales	EU137319.1	91.3	39.2	0.119095	0.0483092	0.297841	0	1.09983	0.313015	0	0.224719	0	0.0749064	0.588235	2.14724	1.36774	0.452527
OTU 26	Chaetothyriales 05	Phialophora sp.	Chaetothyriales	DQ069046.1	92.3	90.4	0.317586	0	0.11169	0.0595238	0.253807	0.148522	0	0	0.808625	0.269542	0	0	0	0.155123
OTU 27	Lecanorales 01	Cladonia macrophylla	Lecanorales	AF455243.1	94.7	21.7	0.367209	0	0	0	0	0.0734418	0.3367	0	0	0.112233	0	0	0	0.070391
OTU 28	Helotiales 09	Rhizoscyphus ericae	Helotiales	JQ711893.1	93.6	100	0	0.0241546	0	1.90476	0	0.385783	0	0	0	0	0	0	0	0.192892
OTU 29	Amanita fulva	Amanita fulva	Agaricales	JN020968.1	100	100	0	0.772947	0	0	0	0.154589	0	0	0	0	0	0	0	0.0772947
OTU 30	Russulales 02	Russula sp.	Russulales	AB560529.1	96.9	100	0.317586	0	0	0	0	0.0635173	0	0	0	0	0	0	0	0.0317586
OTU 31	Unknown 04	no match	n.a.	n.a.	n.a.	n.a.	0.228265	0	0.11169	0	0	0.0679911	0	0	0	0	0	0	0	0.0339955
OTU 32	Helotiales 10	Rhizoscyphus ericae	Helotiales	JQ711893.1	93.6	100	0.178642	0	0.260611	0	0.0846024	0.104771	0	0	0	0	0	0	0	0.0523855
OTU 33	Helotiales 11	Vestigium trifidum	Helotiales	KC407777.1	91.6	95.1	0	0.386473	0.0372301	0.357143	0.0846024	0.17309	0	0	0	0	0	0.306748	0.153374	0.11722
OTU 34	Boletales 01	Suillus sp.	Boletales	AJ272406.1	100	100	0	0	0	0	1.94585	0.389171	0	0	0	0	0	0	0	0.194585
OTU 35	Chaetothyriales 06	Cladophialophora sp.	Chaetothyriales	EU137319.1	91.3	38.8	0.10917	0	0.11169	0	0.592217	0.162615	0	0	0	0	0	0.306748	0.153374	0.111983
OTU 36	Chaetothyriales 07	Cladophialophora sp.	Chaetothyriales	EU137319.1	91.3	38.5	0.0893212	0	0.14892	0	0.592217	0.166092	0	0	0	0	0.294118	0	0.147059	0.112458
OTU 37	Helotiales 12	Leptodontidium sp.	Helotiales	DQ069035.1	96.4	100	0	0	0.372301	0	0	0.0744602	0	2.47191	0	0.82397	0	0	0	0.284421
OTU 38	Russula sphagnophila	Russula sphagnophila	Russulales	AY061719.1	99.5	100	0	0.0241546	0	1.0119	0	0.207212	0	0	0	0	0	0	0	0.103606
OTU 39	Unknown 05	Collophora sp.	Incertae sedis	HE998707.1	87.7	99.4	0	0	0	0	0	0	2.86195	0	0	0.953984	0	0	0	0.286195
OTU 40	Atheliales 01	Piloderma sp.	Atheliales	EF493279.1	100	100	0	0	0.446761	0	0	0.0893522	0.505051	0	0	0.16835	0	0	0	0.0951811
OTU 41	Unknown 06	no match	n.a.	n.a.	n.a.	n.a.	0	0	0	0	1.18443	0.236887	0	0	0	0	0	0	0	0.118443
OTU 42	Meliniomyces variabilis	Meliniomyces variabilis	Helotiales	AY838785.1	99.4	98.9	0.0893212	0	0.0372301	0	0	0.0253102	0	0	0.269542	0.0898473	0	0.920245	0.460123	0.131634
OTU 43	Helotiales 13	Rhizoscyphus sp.	Helotiales	AJ243552.1	98.5	83.2	0	0	0	0	0	0	0	0	3.77358	1.25786	0	0	0	0.377358
OTU 44	Unknown 07	no match	n.a.	n.a.	n.a.	n.a.	0	0.289855	0	0	0	0.057971	0	0	0	0	0	0	0	0.0289855
OTU 45	Chaetothyriales 08	Phialophora sp.	Chaetothyriales	DQ069046.1	96.5	92	0	0	0.446761	0	0	0.0893522	0	0	0	0	0	0	0	0.0446761
OTU 46	Unknown 08	Collophora sp.	Incertae sedis	HE998707.1	89.1	77.1	0	0.120773	0.18615	0.119048	0	0.0851942	0	0	0	0	0	0	0	0.0425971
OTU 47	Phialocephala sphaeroides	Phialocephala sphaeroides	Helotiales	AY524845.1	98.7	100	0	0.241546	0	0	0	0.0483092	0	0	0	0	0	0.306748	0.153374	0.0548294
OTU 48	Russulales 03	Russula sp.	Russulales	AB560529.1	96.9	100	0.0992457	0	0	0	0	0.0198491	0	0	0	0	0	0	0	0.00992457
OTU 49	Penicillium thomii	Penicillium thomii	Eurotiales	AY157630.1	100	100	0	0	0.297841	0	0	0.0595681	0	0	0	0	0.294118	0	0.147059	0.0591958
OTU 50	Unknown 09	Collophora sp.	Incertae sedis	HE998707.1	89.6	88.9	0.069472	0.0483092	0	0	0	0.0235562	0	0	0	0	0	0	0	0.0117781
OTU 51	Chaetothyriales 09	Cladophialophora sp.	Chaetothyriales	EU137319.1	91.3	38.3	0.0198491	0	0.11169	0	0.338409	0.0939898	0	0	0	0	0	0	0	0.0469949
OTU 52	Unknown 10	Leohumicola minima	Incertae sedis	AY706329.1	93.1	100	0	0.0483092	0.14892	0.178571	0	0.0751602	0	0	0	0	0	0	0	0.0375801
OTU 53	Helotiales 14	Neofabraea alba	Helotiales	EU098123.1	90	100	0	0	0.18615	0.178571	0	0.0729444	0	0	0	0	0	0	0	0.0364722
OTU 54	Meliniomyces variabilis	Meliniomyces variabilis	Helotiales	FN678870.1	99.4	98.3	0	0	0.297841	0	0	0.0595681	0	0	0	0	0	0	0	0.0297841
OTU 55	Thelephorales 01	Pseudotomentella sp.	Thelephorales	GQ267479.1	99.5	100	0	0	0	0	0	0	0	0	0	0	2.35294	0	1.17647	0.235294
OTU 56	Agaricales 01	Mycena megaspora	Agaricales	JF908407.1	97.9	100	0	0.0724638	0	0.238095	0	0.0621118	0	0	0	0	0	0	0	0.0310559
OTU 57	Agaricales 02	Mycena sp.	Agaricales	JX029924.1	99.1	100	0	0.169082	0	0	0	0.0338164	0	0	0	0	0	0	0	0.0169082
OTU 58	Helotiales 15	Claussenomyces sp.	Helotiales	HQ533008.1	88.3	87.9	0.0595474	0.0241546	0	0	0	0.0167404	0	0	0	0	0	0	0	0.0083702
OTU 59	Helotiales 16	Claussenomyces sp.	Helotiales	HQ533008.1	87.6	98.2	0.0496229	0.0241546	0.0372301	0	0	0.0222015	0	0	0	0	0	0	0	0.0111008
OTU 60	Helotiales 17	Vestigium trifidum	Helotiales	KC407777.1	89.5	100	0	0.0724638	0.0372301	0	0	0.0219388	0	0.449438	0	0.149813	0	0	0	0.0559132
OTU 61	Meliniomyces variabilis	Meliniomyces variabilis	Helotiales	AJ308339.1	100	98.8	0.00992457	0.0241546	0.14892	0	0	0.0365999	0	0	0	0	0	0	0	0.0182999
OTU 62	Unknown 11	no match	n.a.	n.a.	n.a.	n.a.	0.0595474	0	0	0	0	0.0119095	0	0	0	0	0	0	0	0.00595474
OTU 63	Unknown 12	no match	n.a.	n.a.	n.a.	n.a.	0	0	0.0372301	0.297619	0	0.0669698	0	0	0	0	0	0	0	0.0334849
OTU 64	Unknown 13	Collophora sp.	Incertae sedis	HE998707.1	90.6	99.4	0.0198491	0	0.0744602	0	0.0846024	0.0357823	0	0.224719	0	0.0749064	0	0	0	0.0403631
OTU 65	Unknown 14	no match	n.a.	n.a.	n.a.	n.a.	0	0	0	0.357143	0	0.0714286	0	0	0	0	0	0	0	0.0357143
OTU 66	Unknown 15	no match	n.a.	n.a.	n.a.	n.a.	0.0198491	0	0.0372301	0	0.253807	0.0621773	0	0	0	0	0	0	0	0.0310886
OTU 67	Unknown 16	Collophora sp.	Incertae sedis	HE998707.1	87.2	87.6	0.0297737	0	0.0372301	0	0	0.0134008	0.16835	0	0	0.0561167	0	0	0	0.0235354
OTU 68	Coniophora arida	Coniophora arida	Boletales	AM747497.1	99.5	100	0.0496229	0	0	0	0	0.00992457	0	0	0	0	0	0	0	0.00496229
OTU 69	Chaetothyriales 10	Cladophialophora sp.	Chaetothyriales	EU137319.1	91.3	39.2	0.0496229	0	0	0	0	0.00992457	0	0	0	0	0	0	0	0.00496229
OTU 70	Pezizales 01	Sphaerosporella sp.	Pezizales	JQ711781.1	93.6	97.3	0.00992457	0	0.0744602	0	0.169205	0.0507179	0	0	0	0	0	0	0	0.0253589
OTU 71	Unknown 17	Collophora sp.	Incertae sedis	HE998707.1	87.8	87.6	0.0396983	0	0	0	0.0846024	0.0248601	0	0	0	0	0	0	0	0.0124301
OTU 72	Helotiales 18	Rhizoscyphus ericae	Helotiales	JQ711893.1	89.1	100	0	0	0	0.297619	0	0.0595238	0	0	0	0	0	0	0	0.0297619
OTU 73	Unknown 18	no match	n.a.	n.a.	n.a.	n.a.	0	0	0	0	0	0	0	0	0	0	0	1.53374	0.766871	0.153374
OTU 74	Helotiales 19	Claussenomyces sp.	Helotiales	HQ533008.1	88.7	97.5	0.0297737	0	0	0.119048	0	0.0297643	0	0	0	0	0	0	0	0.0148821
OTU 75	Unknown 19	no match	n.a.	n.a.	n.a.	n.a.	0	0	0.18615	0	0	0.0372301	0	0	0	0	0	0	0	0.018615
OTU 76	Rhizoscyphus ericae	Hymenoscyphus sp.	Helotiales	AF081435.2	97.5	100	0	0	0.18615	0	0	0.0372301	0	0	0	0	0	0	0	0.018615
OTU 77	Chaetothyriales 11	Cladophialophora devriesii	Chaetothyriales	AM114417.1	89.9	39.2	0.0496229	0	0	0	0	0.00992457	0	0	0	0	0	0	0	0.00496229
OTU 78	Mortierellales 01	Mortierella hyalina	Mortierellales	KC008848.1	88.9	70.1	0.0396983	0	0	0	0	0.00793966	0	0	0	0	0	0	0	0.00396983
OTU 79	Helotiales 20	Vestigium trifidum	Helotiales	KC407777.1	86.3	100	0	0	0.0744602	0	0	0.014892	0	0	0.539084	0.179695	0	0	0	0.0613544
OTU 80	Meliniomyces variabilis	Meliniomyces variabilis	Helotiales	FN179336.1	97.7	100	0.0396983	0	0	0	0	0.00793966	0	0	0	0	0	0	0	0.00396983
OTU 81	Helotiales 21	Vestigium trifidum	Helotiales	KC407777.1	91	95.7	0	0	0.0744602	0	0	0.014892	0	0.449438	0	0.149813	0	0	0	0.0523898
OTU 82	Phialocephala fortinii s. l.	Phialocephala fortinii	Helotiales	AY394921.1	97.8	100	0	0	0.0744602	0	0	0.014892	0	0	0.269542	0.0898473	0.294118	0	0.147059	0.063812
OTU 83	Helotiales 22	Rhizoscyphus sp.	Helotiales	AJ243552.1	99.2	84.1	0	0	0	0	0	0	0	0	1.07817	0.359389	0	0	0	0.107817
OTU 84	Helotiales 23	Phialocephala sp.	Helotiales	JN995647.1	98.7	100	0	0	0	0	0	0	0	0	0	0	0	1.22699	0.613497	0.122699
OTU 85	Unknown 20	Oidiodendron pilicola	Incertae sedis	AF062787.1	95.3	100	0	0	0.11169	0.0595238	0	0.0342428	0	0	0	0	0	0	0	0.0171214
OTU 86	Penicillium thomii	Penicillium thomii	Eurotiales	AY157630.1	98.2	100	0	0	0.14892	0	0	0.0297841	0	0	0	0	0	0	0	0.014892
OTU 87	Boletales 02	Boletus sp.	Boletales	FN669289.1	100	100	0	0	0	0	0	0	0.673401	0	0	0.224467	0	0	0	0.0673401
OTU 88	Chaetothyriales 12	Cladophialophora sp.	Chaetothyriales	EU137319.1	89.9	39.2	0.0297737	0	0	0	0.0846024	0.0228752	0	0	0	0	0	0	0	0.0114376
OTU 89	Russulales 04	Russula sp.	Russulales	AB560529.1	98.9	100	0.0396983	0	0	0	0	0.00793966	0	0	0	0	0	0	0	0.00396983
OTU 90	Unknown 21	no match	n.a.	n.a.	n.a.	n.a.	0	0	0	0	0	0	0	0	0	0	0	1.22699	0.613497	0.122699
OTU 91	Helotiales 24	Claussenomyces sp.	Helotiales	HQ533008.1	86.5	88.1	0.0297737	0	0	0	0	0.00595474	0	0	0	0	0	0	0	0.00297737
OTU 92	Helotiales 25	Vestigium trifidum	Helotiales	KC407777.1	89.6	100	0	0.0241546	0	0	0	0.00483092	0	0.449438	0	0.149813	0	0	0	0.0473593
OTU 93	Meliniomyces variabilis	Meliniomyces variabilis	Helotiales	AY838787.1	99.4	98.9	0.0198491	0	0.0372301	0	0	0.0114158	0	0	0	0	0	0	0	0.00570792
OTU 94	Helotiales 26	Phialocephala sp.	Helotiales	AJ430207.1	96.5	100	0.0198491	0	0.0372301	0	0	0.0114158	0	0	0	0	0	0	0	0.00570792
OTU 95	Helotiales 27	Rhizoscyphus ericae	Helotiales	JQ711893.1	92.4	97.4	0.0297737	0	0	0	0	0.00595474	0	0	0	0	0	0	0	0.00297737
OTU 96	Unknown 22	no match	n.a.	n.a.	n.a.	n.a.	0.00992457	0.0483092	0	0	0	0.0116468	0	0	0	0	0	0	0	0.00582338
OTU 97	Chaetothyriales 13	Cladophialophora sp.	Chaetothyriales	EU137319.1	89.6	37.4	0.0297737	0	0	0	0	0.00595474	0	0	0	0	0	0	0	0.00297737
OTU 98	Helotiales 28	Vestigium trifidum	Helotiales	KC407777.1	89.6	100	0	0.0483092	0	0	0	0.00966184	0	0.224719	0	0.0749064	0	0	0	0.0273028
OTU 99	Helotiales 29	Rhizoscyphus sp.	Helotiales	AJ243552.1	99.1	68.5	0	0	0	0	0	0	0	0	0.808625	0.269542	0	0	0	0.0808625
OTU 100	Unknown 23	no match	n.a.	n.a.	n.a.	n.a.	0	0	0.0744602	0	0.0846024	0.0318125	0	0	0	0	0	0	0	0.0159063
OTU 101	Unknown 24	no match	n.a.	n.a.	n.a.	n.a.	0	0	0	0	0.253807	0.0507614	0	0	0	0	0	0	0	0.0253807
OTU 102	Helotiales 30	Phialocephala sp.	Helotiales	AJ430207.1	96.6	100	0	0	0.0372301	0	0	0.00744602	0	0	0.539084	0.179695	0	0	0	0.0576314
OTU 103	Helotiales 31	Meliniomyces variabilis	Helotiales	FN179336.1	93.7	100	0.00992457	0.0241546	0.0372301	0	0	0.0142618	0	0	0	0	0	0	0	0.00713092
OTU 104	Phialocephala sphaeroides	Phialocephala sphaeroides	Helotiales	AY524845.1	97.4	98.7	0	0	0	0	0	0	0	0	0.539084	0.179695	0	0.306748	0.153374	0.0845832
OTU 105	Unknown 25	no match	n.a.	n.a.	n.a.	n.a.	0.0297737	0	0	0	0	0.00595474	0	0	0	0	0	0	0	0.00297737
OTU 106	Helotiales 32	Vestigium trifidum	Helotiales	KC407777.1	88.6	95.8	0	0.0483092	0	0	0	0.00966184	0	0.224719	0	0.0749064	0	0	0	0.0273028
OTU 107	Helotiales 33	Vestigium trifidum	Helotiales	KC407777.1	92.4	100	0	0	0.11169	0	0	0.022338	0	0	0	0	0	0	0	0.011169
OTU 108	Uknown 26	no match	n.a.	n.a.	n.a.	n.a.	0.0198491	0	0	0.0595238	0	0.0158746	0	0	0	0	0	0	0	0.0079373
OTU 109	Meliniomyces variabilis	Meliniomyces variabilis	Helotiales	FN678870.1	100	98.9	0	0	0.11169	0	0	0.022338	0	0	0	0	0	0	0	0.011169
OTU 110	Helotiales 34	Claussenomyces sp.	Helotiales	HQ533008.1	89.8	99.4	0.0198491	0	0.0372301	0	0	0.0114158	0	0	0	0	0	0	0	0.00570792
OTU 111	Helotiales 35	Claussenomyces sp.	Helotiales	HQ533008.1	86	88.2	0.0297737	0	0	0	0	0.00595474	0	0	0	0	0	0	0	0.00297737
OTU 112	Chaetothyriales 14	Cladophialophora sp.	Chaetothyriales	EU137319.1	87.4	49.4	0	0	0.0744602	0	0	0.014892	0	0	0	0	0	0	0	0.00744602
OTU 113	Helotiales 36	Vestigium trifidum	Helotiales	KC407777.1	91.8	88.5	0	0	0.0744602	0	0	0.014892	0	0	0	0	0	0	0	0.00744602
OTU 114	Uknown 27	no match	n.a.	n.a.	n.a.	n.a.	0.0198491	0	0	0	0	0.00396983	0	0	0	0	0	0	0	0.00198491
OTU 115	Helotiales 37	Claussenomyces sp.	Helotiales	HQ533008.1	87.1	88.6	0.0198491	0	0	0	0	0.00396983	0	0	0	0	0	0	0	0.00198491
OTU 116	Helotiales 38	Claussenomyces sp.	Helotiales	HQ533008.1	87.7	88	0	0.0241546	0	0	0	0.00483092	0.16835	0	0	0.0561167	0	0	0	0.0192505
OTU 117	Unknown 28	Cenococcum sp.	Incertae sedis	HE814233.1	91.4	98.2	0	0	0	0	0	0	0	0.224719	0	0.0749064	0.294118	0	0.147059	0.0518837
OTU 118	Unknown 29	no match	n.a.	n.a.	n.a.	n.a.	0	0	0.0744602	0	0	0.014892	0	0	0	0	0	0	0	0.00744602
OTU 119	Chaetothyriales 15	Cladophialophora sp.	Chaetothyriales	EU137319.1	91.3	39	0.0198491	0	0	0	0	0.00396983	0	0	0	0	0	0	0	0.00198491
OTU 120	Helotiales 39	Meliniomyces variabilis	Helotiales	FN179336.1	95.5	98.3	0	0	0	0	0.0846024	0.0169205	0	0	0	0	0	0.306748	0.153374	0.0391351
OTU 121	Unknown 30	Leohumicola minima	Incertae sedis	AY706329.1	86.9	100	0	0	0.0372301	0.0595238	0	0.0193508	0	0	0	0	0	0	0	0.00967539
OTU 122	Unknown 31	no match	n.a.	n.a.	n.a.	n.a.	0.00992457	0	0	0	0	0.00198491	0	0.224719	0	0.0749064	0	0	0	0.0234644
OTU 123	Helotiales 40	Phialocephala sp.	Helotiales	AJ430207.1	94.8	95.6	0	0	0	0	0	0	0	0	0.539084	0.179695	0	0	0	0.0539084
OTU 124	Helotiales 41	Claussenomyces sp.	Helotiales	HQ533008.1	86.6	88.2	0.0198491	0	0	0	0	0.00396983	0	0	0	0	0	0	0	0.00198491
OTU 125	Mucorales	Umbelopsis ramanniana	Mucorales	JN206382.1	98.9	100	0.0198491	0	0	0	0	0.00396983	0	0	0	0	0	0	0	0.00198491
OTU 126	Helotiales 42	Vestigium trifidum	Helotiales	KC407777.1	89.6	100	0	0	0	0	0	0	0	0.449438	0	0.149813	0	0	0	0.0449438
OTU 127	Helotiales 43	Vestigium trifidum	Helotiales	KC407777.1	91.9	100	0	0.0241546	0	0.0595238	0	0.0167357	0	0	0	0	0	0	0	0.00836784
OTU 128	Unknown 32	no match	n.a.	n.a.	n.a.	n.a.	0.0198491	0	0	0	0	0.00396983	0	0	0	0	0	0	0	0.00198491
OTU 129	Helotiales 44	Vestigium trifidum	Helotiales	KC407777.1	90.4	95.7	0	0.0483092	0	0	0	0.00966184	0	0	0	0	0	0	0	0.00483092
OTU 130	Unknown 33	no match	n.a.	n.a.	n.a.	n.a.	0	0	0	0	0	0	0	0	0	0	0	0.613497	0.306748	0.0613497
OTU 131	Helotiales 45	Claussenomyces sp.	Helotiales	HQ533008.1	88.2	96.2	0.0198491	0	0	0	0	0.00396983	0	0	0	0	0	0	0	0.00198491
OTU 132	Helotiales 46	Rhizoscyphus ericae	Helotiales	JQ711893.1	95	96.8	0.0198491	0	0	0	0	0.00396983	0	0	0	0	0	0	0	0.00198491
OTU 133	Helotiales 47	Leptodontidium sp.	Helotiales	AB907597.1	92.8	100	0	0	0.0744602	0	0	0.014892	0	0	0	0	0	0	0	0.00744602
OTU 134	Tremellales 01	Cryptococcus sp.	Tremellales	KC007289.1	95.2	99.1	0	0.0483092	0	0	0	0.00966184	0	0	0	0	0	0	0	0.00483092
OTU 135	Unknown 34	no match	n.a.	n.a.	n.a.	n.a.	0.0198491	0	0	0	0	0.00396983	0	0	0	0	0	0	0	0.00198491
OTU 136	Helotiales 48	Rhizoscyphus ericae	Helotiales	JQ711893.1	92.1	100	0	0	0	0.119048	0	0.0238095	0	0	0	0	0	0	0	0.0119048
OTU 137	Tremellales 02	Cryptococcus sp.	Tremellales	KC007289.1	100	99	0	0	0	0	0	0	0	0	0.539084	0.179695	0	0	0	0.0539084
OTU 138	Unknown 35	Collophora sp.	Incertae sedis	HE998707.1	87.2	86	0	0.0483092	0	0	0	0.00966184	0	0	0	0	0	0	0	0.00483092
OTU 139	Unknown 36	no match	n.a.	n.a.	n.a.	n.a.	0	0	0.0744602	0	0	0.014892	0	0	0	0	0	0	0	0.00744602
OTU 140	Unknown 37	no match	n.a.	n.a.	n.a.	n.a.	0	0.0483092	0	0	0	0.00966184	0	0	0	0	0	0	0	0.00483092
OTU 141	Helotiales 49	Meliniomyces variabilis	Helotiales	FN179336.1	96.3	88.9	0.0198491	0	0	0	0	0.00396983	0	0	0	0	0	0	0	0.00198491
OTU 142	Meliniomyces variabilis	Meliniomyces variabilis	Helotiales	FN678839.1	100	100	0	0	0	0	0	0	0	0.449438	0	0.149813	0	0	0	0.0449438
OTU 143	Unknown 38	no match	n.a.	n.a.	n.a.	n.a.	0.0198491	0	0	0	0	0.00396983	0	0	0	0	0	0	0	0.00198491
OTU 144	Rhizodermea veluwensis	Rhizodermea veluwensis	Helotiales	HM002560.1	99.4	94.6	0	0	0	0.119048	0	0.0238095	0	0	0	0	0	0	0	0.0119048
OTU 145	Flagellospora saccata	Flagellospora saccata	Helotiales	KC834053.1	98.7	91.6	0	0	0	0	0.169205	0.0338409	0	0	0	0	0	0	0	0.0169205
OTU 146	Unknown 39	Phaeomoniella tardicola	Incertae sedis	GQ154599.1	87.8	28.2	0.00992457	0	0	0.0595238	0	0.0138897	0	0	0	0	0	0	0	0.00694484
OTU 147	Phialocephala fortinii s. l.	Phialocephala fortinii	Helotiales	FN678800.1	97.7	100	0	0	0	0	0.0846024	0.0169205	0	0	0.269542	0.0898473	0	0	0	0.0354144
OTU 148	Oidiodendron pilicola	Oidiodendron pilicola	Incertae sedis	AF062787.1	98.7	46	0	0	0.0744602	0	0	0.014892	0	0	0	0	0	0	0	0.00744602
OTU 149	Helotiales 50	Leptodontidium sp.	Helotiales	DQ069035.1	95.8	98.2	0	0	0.0744602	0	0	0.014892	0	0	0	0	0	0	0	0.00744602
OTU 150	Chaetothyriales 16	Phialophora sp.	Chaetothyriales	DQ069046.1	96.9	81	0.0198491	0	0	0	0	0.00396983	0	0	0	0	0	0	0	0.00198491
OTU 151	Unknown 40	Collophora sp.	Incertae sedis	HE998707.1	85.3	87.7	0.0198491	0	0	0	0	0.00396983	0	0	0	0	0	0	0	0.00198491
OTU 152	Chaetothyriales 17	Cladophialophora sp.	Chaetothyriales	EU137319.1	91.3	38.3	0	0	0.0372301	0	0	0.00744602	0	0	0	0	0.294118	0	0.147059	0.0331348
OTU 153	Chaetothyriales 18	Cladophialophora sp.	Chaetothyriales	EU137319.1	92.8	39.4	0	0	0	0	0	0	0	0	0	0	0.294118	0	0.147059	0.0294118
OTU 154	Unknown 41	no match	n.a.	n.a.	n.a.	n.a.	0.00992457	0	0	0	0	0.00198491	0	0	0	0	0	0	0	0.000992457
OTU 155	Unknown 42	no match	n.a.	n.a.	n.a.	n.a.	0.00992457	0	0	0	0	0.00198491	0	0	0	0	0	0	0	0.000992457
OTU 156	Helotiales 51	Chalara sp.	Helotiales	HQ630988.1	88.9	100	0	0.0241546	0	0	0	0.00483092	0	0	0	0	0	0	0	0.00241546
OTU 157	Unknown 43	Collophora sp.	Incertae sedis	HE998707.1	86.9	88.4	0.00992457	0	0	0	0	0.00198491	0	0	0	0	0	0	0	0.000992457
OTU 158	Unknown 44	no match	n.a.	n.a.	n.a.	n.a.	0	0	0	0	0.0846024	0.0169205	0	0	0	0	0	0	0	0.00846024
OTU 159	Dothideales 01	Coleophoma empetri	Dothideales	FJ480129.1	82.5	81.7	0.00992457	0	0	0	0	0.00198491	0	0	0	0	0	0	0	0.000992457
OTU 160	Helotiales 52	Rhizodermea veluwensis	Helotiales	HM002560.1	96.1	89	0	0	0	0.0595238	0	0.0119048	0	0	0	0	0	0	0	0.00595238
OTU 161	Rhizodermea veluwensis	Rhizodermea veluwensis	Helotiales	HM002560.1	98.2	99.4	0	0	0	0	0	0	0	0.224719	0	0.0749064	0	0	0	0.0224719
OTU 162	Helotiales 53	Claussenomyces sp.	Helotiales	HQ533008.1	86.6	87.1	0.00992457	0	0	0	0	0.00198491	0	0	0	0	0	0	0	0.000992457
OTU 163	Unknown 45	no match	n.a.	n.a.	n.a.	n.a.	0.00992457	0	0	0	0	0.00198491	0	0	0	0	0	0	0	0.000992457
OTU 164	Helotiales 54	Leptodontidium sp.	Helotiales	DQ069035.1	91	69.3	0	0	0.0372301	0	0	0.00744602	0	0	0	0	0	0	0	0.00372301
OTU 165	Unknown 46	Phaeomoniella tardicola	Incertae sedis	GQ154599.1	87.8	28.8	0	0.0241546	0	0	0	0.00483092	0	0	0	0	0	0	0	0.00241546
OTU 166	Helotiales 55	Leptodontidium sp.	Helotiales	DQ069035.1	94.7	100	0	0	0.0372301	0	0	0.00744602	0	0	0	0	0	0	0	0.00372301
OTU 167	Unknown 47	Claussenomyces sp.	Helotiales	HQ533008.1	86	87.2	0.00992457	0	0	0	0	0.00198491	0	0	0	0	0	0	0	0.000992457
OTU 168	Unknown 48	no match	n.a.	n.a.	n.a.	n.a.	0	0.0241546	0	0	0	0.00483092	0	0	0	0	0	0	0	0.00241546
OTU 169	Helotiales 56	Meliniomyces sp.	Helotiales	EF093175.1	97	100	0	0	0	0	0.0846024	0.0169205	0	0	0	0	0	0	0	0.00846024
OTU 170	Unknown 49	Collophora sp.	Incertae sedis	HE998707.1	89.6	67.6	0.00992457	0	0	0	0	0.00198491	0	0	0	0	0	0	0	0.000992457
OTU 171	Pleosporales 01	Massarina corticola	Pleosporales	FR668004.1	84.1	99.4	0.00992457	0	0	0	0	0.00198491	0	0	0	0	0	0	0	0.000992457
OTU 172	Unknown 50	Collophora sp.	Incertae sedis	HE998707.1	91.2	65.3	0.00992457	0	0	0	0	0.00198491	0	0	0	0	0	0	0	0.000992457
OTU 173	Dothideales 02	Coleophoma empetri	Dothideales	FJ480132.1	87.7	94.2	0	0	0.0372301	0	0	0.00744602	0	0	0	0	0	0	0	0.00372301
OTU 174	Unknown 51	no match	n.a.	n.a.	n.a.	n.a.	0	0.0241546	0	0	0	0.00483092	0	0	0	0	0	0	0	0.00241546
OTU 175	Phialocephala fortinii s. l.	Phialocephala fortinii	Helotiales	AY394921.1	97.7	100	0	0	0.0372301	0	0	0.00744602	0	0	0	0	0	0	0	0.00372301
OTU 176	Sordariales 01	Humicola sp.	Sordariales	DQ069025.1	95.2	100	0	0	0	0	0	0	0	0	0.269542	0.0898473	0	0	0	0.0269542
OTU 177	Helotiales 57	Rhizoscyphus ericae	Helotiales	JQ711893.1	88	100	0	0.0241546	0	0	0	0.00483092	0	0	0	0	0	0	0	0.00241546
OTU 178	Helotiales 58	Leptodontidium sp.	Helotiales	DQ069035.1	95.8	100	0	0	0	0	0	0	0.16835	0	0	0.0561167	0	0	0	0.016835
OTU 179	Atheliales 02	Amphinema sp.	Atheliales	JN943925.1	97.1	100	0.00992457	0	0	0	0	0.00198491	0	0	0	0	0	0	0	0.000992457
OTU 180	Russulales 05	Russula sp.	Russulales	AB560529.1	92.9	100	0.00992457	0	0	0	0	0.00198491	0	0	0	0	0	0	0	0.000992457
OTU 181	Helotiales 59	Vestigium trifidum	Helotiales	KC407777.1	91.8	100	0	0	0.0372301	0	0	0.00744602	0	0	0	0	0	0	0	0.00372301
OTU 182	Helotiales 60	Leptodontidium sp.	Helotiales	DQ069035.1	92.3	98.8	0	0.0241546	0	0	0	0.00483092	0	0	0	0	0	0	0	0.00241546
OTU 183	Pleosporales 02	Massarina corticola	Pleosporales	FR668004.1	85.7	100	0	0	0.0372301	0	0	0.00744602	0	0	0	0	0	0	0	0.00372301
OTU 184	Helotiales 61	Acephala sp.	Helotiales	AY606279.1	93.9	82.5	0	0	0.0372301	0	0	0.00744602	0	0	0	0	0	0	0	0.00372301
OTU 185	Helotiales 62	Claussenomyces sp.	Helotiales	HQ533008.1	86	88.2	0.00992457	0	0	0	0	0.00198491	0	0	0	0	0	0	0	0.000992457
OTU 186	Helotiales 63	Vestigium trifidum	Helotiales	KC407777.1	90.1	100	0	0	0.0372301	0	0	0.00744602	0	0	0	0	0	0	0	0.00372301
OTU 187	Sordariales 02	Humicola sp.	Sordariales	DQ069025.1	93.4	100	0	0	0	0.0595238	0	0.0119048	0	0	0	0	0	0	0	0.00595238
OTU 188	Helotiales 64	Phialocephala sp.	Helotiales	AJ430207.1	96.6	100	0	0	0.0372301	0	0	0.00744602	0	0	0	0	0	0	0	0.00372301
OTU 189	Unknown 52	Collophora sp.	Incertae sedis	HE998707.1	87.9	88.2	0	0	0.0372301	0	0	0.00744602	0	0	0	0	0	0	0	0.00372301
OTU 190	Capnodiales 01	Phaeophleospora epicoccoides	Capnodiales	DQ632708.1	90	62.9	0.00992457	0	0	0	0	0.00198491	0	0	0	0	0	0	0	0.000992457
OTU 191	Unknown 53	no match	n.a.	n.a.	n.a.	n.a.	0	0	0.0372301	0	0	0.00744602	0	0	0	0	0	0	0	0.00372301
OTU 192	Unknown 54	Collophora sp.	Incertae sedis	HE998707.1	91.2	66.9	0.00992457	0	0	0	0	0.00198491	0	0	0	0	0	0	0	0.000992457
OTU 193	Helotiales 65	Rhizoscyphus ericae	Helotiales	JQ711893.1	89.2	100	0	0.0241546	0	0	0	0.00483092	0	0	0	0	0	0	0	0.00241546
OTU 194	Unknown 55	no match	n.a.	n.a.	n.a.	n.a.	0.00992457	0	0	0	0	0.00198491	0	0	0	0	0	0	0	0.000992457
OTU 195	Helotiales 66	Claussenomyces sp.	Helotiales	HQ533008.1	90	73.9	0.00992457	0	0	0	0	0.00198491	0	0	0	0	0	0	0	0.000992457
OTU 196	Helotiales 67	Vestigium trifidum	Helotiales	KC407777.1	86.1	100	0	0.0241546	0	0	0	0.00483092	0	0	0	0	0	0	0	0.00241546
OTU 197	Sordariales 03	Humicola sp.	Sordariales	DQ069025.1	93.5	100	0	0	0	0.0595238	0	0.0119048	0	0	0	0	0	0	0	0.00595238
OTU 198	Helotiales 68	Claussenomyces sp.	Helotiales	HQ533008.1	85.9	88.2	0.00992457	0	0	0	0	0.00198491	0	0	0	0	0	0	0	0.000992457
OTU 199	Helotiales 69	Rhizoscyphus ericae	Helotiales	JQ711893.1	88.9	100	0	0.0241546	0	0	0	0.00483092	0	0	0	0	0	0	0	0.00241546
OTU 200	Unknown 56	Collophora sp.	Incertae sedis	JN400826.1	90.6	98.8	0	0	0	0	0	0	0	0	0	0	0	0.306748	0.153374	0.0306748
OTU 201	Unknown 57	Collophora sp.	Incertae sedis	HE998707.1	86.6	88.7	0.00992457	0	0	0	0	0.00198491	0	0	0	0	0	0	0	0.000992457
OTU 202	Helotiales 70	Vestigium trifidum	Helotiales	KC407777.1	88	100	0	0	0	0.0595238	0	0.0119048	0	0	0	0	0	0	0	0.00595238
OTU 203	Helotiales 71	Pseudaegerita viridis	Helotiales	EF029235.1	86.3	83.2	0.00992457	0	0	0	0	0.00198491	0	0	0	0	0	0	0	0.000992457
OTU 204	Helotiales 72	Meliniomyces variabilis	Helotiales	AY838784.1	94.2	96.1	0	0	0.0372301	0	0	0.00744602	0	0	0	0	0	0	0	0.00372301
OTU 205	Unknown 58	no match	n.a.	n.a.	n.a.	n.a.	0	0.0241546	0	0	0	0.00483092	0	0	0	0	0	0	0	0.00241546
OTU 206	Helotiales 73	Vestigium trifidum	Helotiales	KC407777.1	87.8	94.5	0	0.0241546	0	0	0	0.00483092	0	0	0	0	0	0	0	0.00241546
OTU 207	Chaetothyriales 19	Cladophialophora sp.	Chaetothyriales	EU137319.1	91.2	30.5	0	0	0	0	0.0846024	0.0169205	0	0	0	0	0	0	0	0.00846024
OTU 208	Helotiales 74	Claussenomyces sp.	Helotiales	HQ533008.1	90.5	75.9	0.00992457	0	0	0	0	0.00198491	0	0	0	0	0	0	0	0.000992457
OTU 209	Unknown 59	Collophora sp.	Incertae sedis	HE998707.1	87.8	88	0.00992457	0	0	0	0	0.00198491	0	0	0	0	0	0	0	0.000992457
OTU 210	Unknown 60	Collophora sp.	Incertae sedis	HE998707.1	85.2	88.7	0.00992457	0	0	0	0	0.00198491	0	0	0	0	0	0	0	0.000992457
OTU 211	Unknown 61	no match	n.a.	n.a.	n.a.	n.a.	0.00992457	0	0	0	0	0.00198491	0	0	0	0	0	0	0	0.000992457
OTU 212	Helotiales 75	Phialocephala fortinii	Helotiales	AY394921.1	98.9	100	0	0	0.0372301	0	0	0.00744602	0	0	0	0	0	0	0	0.00372301
OTU 213	Helotiales 76	Pseudaegerita viridis	Helotiales	EF029235.1	87.1	100	0	0	0	0.0595238	0	0.0119048	0	0	0	0	0	0	0	0.00595238
OTU 214	Unknown 62	Collophora sp.	Incertae sedis	HE998707.1	88.4	88	0.00992457	0	0	0	0	0.00198491	0	0	0	0	0	0	0	0.000992457
OTU 215	Unknown 63	Collophora sp.	Incertae sedis	HE998707.1	88.4	87.5	0	0.0241546	0	0	0	0.00483092	0	0	0	0	0	0	0	0.00241546
OTU 216	Unknown 64	Collophora sp.	Incertae sedis	HE998707.1	91.8	65.9	0.00992457	0	0	0	0	0.00198491	0	0	0	0	0	0	0	0.000992457
OTU 217	Filobasidiales 01	Cryptococcus sp.	Filobasidiales	AM922287.1	98.2	100	0.00992457	0	0	0	0	0.00198491	0	0	0	0	0	0	0	0.000992457
OTU 218	Helotiales 77	Rhizoscyphus ericae	Helotiales	JQ711893.1	91.4	100	0	0	0.0372301	0	0	0.00744602	0	0	0	0	0	0	0	0.00372301
OTU 219	Helotiales 78	Lambertella sp.	Helotiales	AB705255.1	85.2	95.9	0	0	0	0	0	0	0	0.224719	0	0.0749064	0	0	0	0.0224719
OTU 220	Helotiales 79	Rhizoscyphus ericae	Helotiales	JQ711893.1	93.4	97.3	0.00992457	0	0	0	0	0.00198491	0	0	0	0	0	0	0	0.000992457
OTU 221	Helotiales 80	Phialocephala fortinii	Helotiales	AY078139.1	83.2	82.5	0.00992457	0	0	0	0	0.00198491	0	0	0	0	0	0	0	0.000992457
OTU 222	Helotiales 81	Monilinia mali	Helotiales	AB125619.1	91.7	43.6	0	0.0241546	0	0	0	0.00483092	0	0	0	0	0	0	0	0.00241546
OTU 223	Helotiales 82	Rhizoscyphus ericae	Helotiales	JQ711893.1	92.5	89.6	0.00992457	0	0	0	0	0.00198491	0	0	0	0	0	0	0	0.000992457
OTU 224	Unknown 65	no match	n.a.	n.a.	n.a.	n.a.	0.00992457	0	0	0	0	0.00198491	0	0	0	0	0	0	0	0.000992457
OTU 225	Russulales 06	Russula sp.	Russulales	AB560529.1	95.7	98.9	0.00992457	0	0	0	0	0.00198491	0	0	0	0	0	0	0	0.000992457
OTU 226	Phialocephala fortinii s. l.	Phialocephala fortinii	Helotiales	FN678800.1	97.2	100	0	0	0	0	0	0	0	0	0	0	0.294118	0	0.147059	0.0294118
OTU 227	Helotiales 83	Leptodontidium sp.	Helotiales	DQ069035.1	93.1	100	0	0	0.0372301	0	0	0.00744602	0	0	0	0	0	0	0	0.00372301
OTU 228	Boletales 03	Suillus sp.	Boletales	AJ272406.1	98.6	100	0	0	0	0	0.0846024	0.0169205	0	0	0	0	0	0	0	0.00846024
OTU 229	Helotiales 84	Leptodontidium sp.	Helotiales	DQ069035.1	94.6	100	0	0	0	0	0	0	0.16835	0	0	0.0561167	0	0	0	0.016835
OTU 230	Russulales 07	Russula sp.	Russulales	AB560529.1	96.8	100	0.00992457	0	0	0	0	0.00198491	0	0	0	0	0	0	0	0.000992457
OTU 231	Pseudaleuria quinaultiana	Pseudaleuria quinaultiana	Pezizales	EU669387.1	98.5	100	0	0.0241546	0	0	0	0.00483092	0	0	0	0	0	0	0	0.00241546
OTU 232	Rhizoscyphus ericae	Hymenoscyphus sp.	Helotiales	AF081435.2	98.1	100	0	0	0.0372301	0	0	0.00744602	0	0	0	0	0	0	0	0.00372301
OTU 233	Meliniomyces variabilis	Meliniomyces variabilis	Helotiales	AY838786.1	97.1	98.9	0	0	0	0	0	0	0	0	0	0	0	0.306748	0.153374	0.0306748
OTU 234	Helotiales 85	Claussenomyces sp.	Helotiales	HQ533008.1	84.4	88	0.00992457	0	0	0	0	0.00198491	0	0	0	0	0	0	0	0.000992457
OTU 235	Russulales 08	Russula sp.	Russulales	AB560529.1	96.3	100	0.00992457	0	0	0	0	0.00198491	0	0	0	0	0	0	0	0.000992457
OTU 236	Helotiales 86	Pseudaegerita viridis	Helotiales	EF029235.1	87.3	89.3	0	0.0241546	0	0	0	0.00483092	0	0	0	0	0	0	0	0.00241546
OTU 237	Helotiales 87	Vestigium trifidum	Helotiales	KC407777.1	91	88.3	0	0.0241546	0	0	0	0.00483092	0	0	0	0	0	0	0	0.00241546
OTU 238	Helotiales 88	Vestigium trifidum	Helotiales	KC407777.1	87	100	0	0.0241546	0	0	0	0.00483092	0	0	0	0	0	0	0	0.00241546
OTU 239	Unknown 66	Collophora sp.	Incertae sedis	HE998707.1	92.9	68.3	0.00992457	0	0	0	0	0.00198491	0	0	0	0	0	0	0	0.000992457
OTU 240	Helotiales 89	Acephala sp.	Helotiales	EU434823.1	93.8	100	0	0	0	0	0	0	0	0	0	0	0	0.306748	0.153374	0.0306748
OTU 241	Helotiales 90	Phialocephala sp.	Helotiales	AJ430207.1	94.9	100	0	0	0.0372301	0	0	0.00744602	0	0	0	0	0	0	0	0.00372301
OTU 242	Suillus variegatus	Suillus variegatus	Boletales	JQ753773.1	97.6	99.1	0	0	0	0	0.0846024	0.0169205	0	0	0	0	0	0	0	0.00846024
OTU 243	Helotiales 91	Vestigium trifidum	Helotiales	KC407777.1	89.6	100	0	0.0241546	0	0	0	0.00483092	0	0	0	0	0	0	0	0.00241546
OTU 244	Dothideales 03	Coleophoma sp.	Dothideales	EF672243.2	87.7	94.5	0	0	0.0372301	0	0	0.00744602	0	0	0	0	0	0	0	0.00372301
OTU 245	Unknown 67	Collophora sp.	Incertae sedis	HE998707.1	88.2	87.8	0.00992457	0	0	0	0	0.00198491	0	0	0	0	0	0	0	0.000992457
OTU 246	Unknown 68	no match	n.a.	n.a.	n.a.	n.a.	0	0	0	0	0	0	0.16835	0	0	0.0561167	0	0	0	0.016835
OTU 247	Helotiales 92	Vestigium trifidum	Helotiales	KC407777.1	89.7	95.7	0	0	0	0	0	0	0	0.224719	0	0.0749064	0	0	0	0.0224719
OTU 248	Unknown 69	Collophora sp.	Incertae sedis	HE998707.1	88.9	99.4	0	0	0.0372301	0	0	0.00744602	0	0	0	0	0	0	0	0.00372301
OTU 249	Unknown 70	Collophora sp.	Incertae sedis	HE998707.1	88.9	76.4	0.00992457	0	0	0	0	0.00198491	0	0	0	0	0	0	0	0.000992457
OTU 250	Chaetothyriales 20	Cladophialophora sp.	Chaetothyriales	JQ946640.1	96.3	45	0	0	0.0372301	0	0	0.00744602	0	0	0	0	0	0	0	0.00372301
OTU 251	Helotiales 93	Leptodontidium sp.	Helotiales	DQ069035.1	93.1	100	0	0.0241546	0	0	0	0.00483092	0	0	0	0	0	0	0	0.00241546
OTU 252	Helotiales 94	Vestigium trifidum	Helotiales	KC407777.1	86.9	100	0	0	0.0372301	0	0	0.00744602	0	0	0	0	0	0	0	0.00372301
OTU 253	Helotiales 95	Pezicula sp.	Helotiales	JN225882.1	92.8	94.4	0	0.0241546	0	0	0	0.00483092	0	0	0	0	0	0	0	0.00241546
OTU 254	Russulales 09	Russula sp.	Russulales	AB560529.1	97.8	100	0.00992457	0	0	0	0	0.00198491	0	0	0	0	0	0	0	0.000992457
OTU 255	Boletales 04	Suillus variegatus	Boletales	JQ753773.1	96.1	99	0	0	0	0	0.0846024	0.0169205	0	0	0	0	0	0	0	0.00846024
OTU 256	Helotiales 96	Claussenomyces sp.	Helotiales	HQ533008.1	87.7	98.8	0.00992457	0	0	0	0	0.00198491	0	0	0	0	0	0	0	0.000992457
OTU 257	Unknown 71	no match	n.a.	n.a.	n.a.	n.a.	0.00992457	0	0	0	0	0.00198491	0	0	0	0	0	0	0	0.000992457
OTU 258	Helotiales 97	Meliniomyces variabilis	Helotiales	FN678870.1	91.7	100	0	0	0.0372301	0	0	0.00744602	0	0	0	0	0	0	0	0.00372301
OTU 259	Dothideales 04	Coleophoma eucalyptorum	Dothideales	JQ044430.1	90.5	90.8	0	0.0241546	0	0	0	0.00483092	0	0	0	0	0	0	0	0.00241546
OTU 260	Unknown 72	Collophora sp.	Incertae sedis	HE998707.1	87.2	96.3	0	0	0	0	0	0	0.16835	0	0	0.0561167	0	0	0	0.016835
OTU 261	Helotiales 98	Rhizoscyphus ericae	Helotiales	JQ711893.1	90.8	95.9	0	0	0	0.0595238	0	0.0119048	0	0	0	0	0	0	0	0.00595238
OTU 262	Unknown 73	Leohumicola minima	Incertae sedis	AY706329.1	90.7	100	0	0	0.0372301	0	0	0.00744602	0	0	0	0	0	0	0	0.00372301
OTU 263	Helotiales 99	Lambertella advenula	Helotiales	AB705238.1	88.6	81.5	0	0	0	0	0	0	0	0.224719	0	0.0749064	0	0	0	0.0224719
OTU 264	Helotiales 100	Lambertella advenula	Helotiales	AB705238.1	91.4	95.6	0	0	0	0	0	0	0	0.224719	0	0.0749064	0	0	0	0.0224719
OTU 265	Helotiales 101	Claussenomyces sp.	Helotiales	HQ533008.1	88.7	88.2	0	0	0	0.0595238	0	0.0119048	0	0	0	0	0	0	0	0.00595238
OTU 266	Helotiales 102	Vestigium trifidum	Helotiales	KC407777.1	92.2	96.9	0	0	0.0372301	0	0	0.00744602	0	0	0	0	0	0	0	0.00372301
OTU 267	Unknown 74	Collophora sp.	Incertae sedis	HE998707.1	89.4	99.4	0	0.0241546	0	0	0	0.00483092	0	0	0	0	0	0	0	0.00241546
OTU 268	Helotiales 103	Rhizoscyphus ericae	Helotiales	JQ711893.1	89.1	100	0	0	0	0.0595238	0	0.0119048	0	0	0	0	0	0	0	0.00595238
OTU 269	Russulales 10	Russula sp.	Russulales	AB560529.1	96.3	100	0.00992457	0	0	0	0	0.00198491	0	0	0	0	0	0	0	0.000992457
OTU 270	Helotiales 104	Rhizoscyphus ericae	Helotiales	JQ711893.1	92	100	0	0	0	0.0595238	0	0.0119048	0	0	0	0	0	0	0	0.00595238
OTU 271	Helotiales 105	Vestigium trifidum	Helotiales	KC407777.1	90.1	100	0	0	0	0	0	0	0	0.224719	0	0.0749064	0	0	0	0.0224719
OTU 272	Unknown 75	Collophora sp.	Incertae sedis	HE998707.1	88.9	88.3	0	0	0	0	0	0	0	0.224719	0	0.0749064	0	0	0	0.0224719
OTU 273	Helotiales 106	Lambertella sp.	Helotiales	AB705255.1	88.6	90.9	0	0.0241546	0	0	0	0.00483092	0	0	0	0	0	0	0	0.00241546
OTU 274	Helotiales 107	Leptodontidium elatius	Helotiales	AY781230.1	92.5	98.8	0	0	0	0	0	0	0	0	0	0	0	0.306748	0.153374	0.0306748
OTU 275	Helotiales 108	Vestigium trifidum	Helotiales	KC407777.1	90.2	100	0	0.0241546	0	0	0	0.00483092	0	0	0	0	0	0	0	0.00241546
OTU 276	Helotiales 109	Monilinia mali	Helotiales	AB125619.1	86.5	66.2	0	0.0241546	0	0	0	0.00483092	0	0	0	0	0	0	0	0.00241546
OTU 277	Helotiales 110	Vestigium trifidum	Helotiales	KC407777.1	91.4	100	0	0	0.0372301	0	0	0.00744602	0	0	0	0	0	0	0	0.00372301
OTU 278	Helotiales 111	Pezicula sp.	Helotiales	JN225882.1	91.8	89.1	0	0.0241546	0	0	0	0.00483092	0	0	0	0	0	0	0	0.00241546
OTU 279	Unknown 76	Collophora sp.	Incertae sedis	HE998707.1	87.8	88.6	0	0.0241546	0	0	0	0.00483092	0	0	0	0	0	0	0	0.00241546
OTU 280	Chaetothyriales 21	Phialophora sp.	Chaetothyriales	DQ069046.1	92.5	90.6	0	0	0.0372301	0	0	0.00744602	0	0	0	0	0	0	0	0.00372301
OTU 281	Helotiales 112	Chalara sp.	Helotiales	HQ630988.1	90.5	100	0	0.0241546	0	0	0	0.00483092	0	0	0	0	0	0	0	0.00241546
OTU 282	Unknown 77	no match	n.a.	n.a.	n.a.	n.a.	0	0	0	0	0	0	0	0	0	0	0	0.306748	0.153374	0.0306748
OTU 283	Helotiales 113	Hymenoscyphus sp.	Helotiales	AF081435.2	96.9	100	0	0	0.0372301	0	0	0.00744602	0	0	0	0	0	0	0	0.00372301
OTU 284	Sebacinales 02	Sebacina sp.	Sebacinales	AB831797.1	88.4	99	0	0	0	0	0	0	0.16835	0	0	0.0561167	0	0	0	0.016835
OTU 285	Unknown 78	Collophora sp.	Incertae sedis	HE998707.1	89.7	99.4	0.00992457	0	0	0	0	0.00198491	0	0	0	0	0	0	0	0.000992457
OTU 286	Russulales 11	Russula sp.	Russulales	AB560529.1	96.8	100	0.00992457	0	0	0	0	0.00198491	0	0	0	0	0	0	0	0.000992457
OTU 287	Cenococcum geophilum	Cenococcum geophilum	Incertae sedis	AM087244.1	100	100	0	0	0	0	0	0	0.16835	0	0	0.0561167	0	0	0	0.016835
OTU 288	Helotiales 114	Lambertella sp.	Helotiales	AB705255.1	90.1	94.4	0	0	0.0372301	0	0	0.00744602	0	0	0	0	0	0	0	0.00372301
OTU 289	Helotiales 115	Vestigium trifidum	Helotiales	KC407777.1	90.6	100	0	0.0241546	0	0	0	0.00483092	0	0	0	0	0	0	0	0.00241546
OTU 290	Unknown 79	no match	n.a.	n.a.	n.a.	n.a.	0	0.0241546	0	0	0	0.00483092	0	0	0	0	0	0	0	0.00241546
OTU 291	Helotiales 116	Meliniomyces variabilis	Helotiales	AY838785.1	95.8	76.1	0.00992457	0	0	0	0	0.00198491	0	0	0	0	0	0	0	0.000992457
OTU 292	Pseudaleuria quinaultiana	Pseudaleuria quinaultiana	Pezizales	EU669387.1	98.5	100	0	0.0241546	0	0	0	0.00483092	0	0	0	0	0	0	0	0.00241546
OTU 293	Phialocephala sphaeroides	Phialocephala sphaeroides	Helotiales	AY524845.1	98.7	100	0	0.0241546	0	0	0	0.00483092	0	0	0	0	0	0	0	0.00241546
OTU 294	Unknown 80	no match	n.a.	n.a.	n.a.	n.a.	0.00992457	0	0	0	0	0.00198491	0	0	0	0	0	0	0	0.000992457
OTU 295	Helotiales 117	Hymenoscyphus sp.	Helotiales	AF081435.2	96.8	100	0	0	0.0372301	0	0	0.00744602	0	0	0	0	0	0	0	0.00372301
OTU 296	Unknown 81	Collophora sp.	Incertae sedis	HE998707.1	87.6	97.5	0	0	0	0	0	0	0	0.224719	0	0.0749064	0	0	0	0.0224719
OTU 297	Rhizoscyphus ericae	Hymenoscyphus sp.	Helotiales	AF081435.2	97.9	92.9	0	0	0.0372301	0	0	0.00744602	0	0	0	0	0	0	0	0.00372301
OTU 298	Unknown 82	no match	n.a.	n.a.	n.a.	n.a.	0	0	0	0.0595238	0	0.0119048	0	0	0	0	0	0	0	0.00595238
OTU 299	Phialocephala sphaeroides	Phialocephala sphaeroides	Helotiales	AY524845.1	98.1	100	0	0.0241546	0	0	0	0.00483092	0	0	0	0	0	0	0	0.00241546
OTU 300	Helotiales 118	Hymenoscyphus sp.	Helotiales	AF081435.2	95.1	100	0	0	0.0372301	0	0	0.00744602	0	0	0	0	0	0	0	0.00372301
OTU 301	Phialocephala fortinii s. l.	Phialocephala fortinii	Helotiales	FN678819.1	100	84.8	0	0	0	0	0	0	0	0	0	0	0.294118	0	0.147059	0.0294118
OTU 302	Helotiales 119	Vestigium trifidum	Helotiales	KC407777.1	88.8	100	0	0.0241546	0	0	0	0.00483092	0	0	0	0	0	0	0	0.00241546
OTU 303	Amanita fulva	Amanita fulva	Agaricales	JN020968.1	97.3	100	0	0.0241546	0	0	0	0.00483092	0	0	0	0	0	0	0	0.00241546
OTU 304	Unknown 83	no match	n.a.	n.a.	n.a.	n.a.	0.00992457	0	0	0	0	0.00198491	0	0	0	0	0	0	0	0.000992457
OTU 305	Helotiales 120	Claussenomyces sp.	Helotiales	HQ533008.1	88.1	87.2	0.00992457	0	0	0	0	0.00198491	0	0	0	0	0	0	0	0.000992457
OTU 306	Glomeromycota 01	Glomus sp.	Glomerales	AM743194.1	98.9	92	0	0	0	0.0595238	0	0.0119048	0	0	0	0	0	0	0	0.00595238
OTU 307	Russulales 12	Russula sphagnophila	Russulales	AY061719.1	96.2	100	0	0	0	0.0595238	0	0.0119048	0	0	0	0	0	0	0	0.00595238
OTU 308	Unknown 84	no match	n.a.	n.a.	n.a.	n.a.	0.00992457	0	0	0	0	0.00198491	0	0	0	0	0	0	0	0.000992457
OTU 309	Lecanorales 02	Parmelia sp.	Lecanorales	HQ671309.1	92.5	100	0	0	0.0372301	0	0	0.00744602	0	0	0	0	0	0	0	0.00372301
OTU 310	Cenococcum geophilum	Cenococcum geophilum	Incertae sedis	HM189728.1	100	100	0	0	0.0372301	0	0	0.00744602	0	0	0	0	0	0	0	0.00372301
OTU 311	Xerocomus badius	Xerocomus badius	Boletales	HM190019.1	99.4	100	0.00992457	0	0	0	0	0.00198491	0	0	0	0	0	0	0	0.000992457
OTU 312	Russulales 13	Russula sp.	Russulales	AB560529.1	95.8	100	0.00992457	0	0	0	0	0.00198491	0	0	0	0	0	0	0	0.000992457
OTU 313	Boletales 05	Suillus variegatus	Boletales	JQ888210.1	96.2	100	0	0	0	0	0.0846024	0.0169205	0	0	0	0	0	0	0	0.00846024
OTU 314	Helotiales 121	Leptodontidium sp.	Helotiales	DQ069035.1	91.5	84.5	0	0	0	0	0.0846024	0.0169205	0	0	0	0	0	0	0	0.00846024
OTU 315	Rhizoscyphus ericae	Hymenoscyphus sp.	Helotiales	AF081435.2	98.1	93.9	0	0	0.0372301	0	0	0.00744602	0	0	0	0	0	0	0	0.00372301
OTU 316	Helotiales 122	Rhizoscyphus ericae	Helotiales	JQ711893.1	90.6	100	0	0	0	0.0595238	0	0.0119048	0	0	0	0	0	0	0	0.00595238
OTU 317	Helotiales 123	Rhizoscyphus ericae	Helotiales	JQ711893.1	92.5	100	0.00992457	0	0	0	0	0.00198491	0	0	0	0	0	0	0	0.000992457
OTU 318	Glomerellales 01	Plectosphaerella sp.	Glomerellales	FJ430715.1	100	100	0	0	0	0.0595238	0	0.0119048	0	0	0	0	0	0	0	0.00595238
OTU 319	Helotiales 124	Phialocephala fortinii	Helotiales	AY078144.1	96.5	45.2	0.00992457	0	0	0	0	0.00198491	0	0	0	0	0	0	0	0.000992457
OTU 320	Helotiales 125	Hymenoscyphus sp.	Helotiales	AF081435.2	93.8	100	0	0	0.0372301	0	0	0.00744602	0	0	0	0	0	0	0	0.00372301
OTU 321	Chaetothyriales 22	Cladophialophora sp.	Chaetothyriales	EU137319.1	90.6	35.6	0.00992457	0	0	0	0	0.00198491	0	0	0	0	0	0	0	0.000992457
OTU 322	Helotiales 126	Satchmopsis brasiliensis	Helotiales	DQ195785.1	81.5	99.4	0	0	0	0	0.0846024	0.0169205	0	0	0	0	0	0	0	0.00846024
OTU 323	Pezizales 03	Sphaerosporella sp.	Pezizales	JQ711781.1	95.7	80.2	0	0	0.0372301	0	0	0.00744602	0	0	0	0	0	0	0	0.00372301
OTU 324	Phialocephala fortinii s. l.	Phialocephala fortinii	Helotiales	AY394921.1	97.2	100	0	0	0	0.0595238	0	0.0119048	0	0	0	0	0	0	0	0.00595238
OTU 325	Chaetothyriales 23	Cladophialophora devriesii	Chaetothyriales	AM114417.1	91.3	38.5	0	0.0241546	0	0	0	0.00483092	0	0	0	0	0	0	0	0.00241546
OTU 326	Pezizales 04	Sphaerosporella sp.	Pezizales	JQ711781.1	93.5	97.3	0	0	0	0	0.0846024	0.0169205	0	0	0	0	0	0	0	0.00846024
OTU 327	Helotiales 127	Vestigium trifidum	Helotiales	KC407777.1	91	95.7	0	0.0241546	0	0	0	0.00483092	0	0	0	0	0	0	0	0.00241546
OTU 328	Pezizales 05	Sphaerosporella sp.	Pezizales	JQ711781.1	93.2	90.4	0.00992457	0	0	0	0	0.00198491	0	0	0	0	0	0	0	0.000992457
OTU 329	Helotiales 128	Claussenomyces sp.	Helotiales	HQ533008.1	87.8	86	0.00992457	0	0	0	0	0.00198491	0	0	0	0	0	0	0	0.000992457
OTU 330	Helotiales 129	Phialocephala fortinii	Helotiales	AF214586.1	97.7	100	0.00992457	0	0	0	0	0.00198491	0	0	0	0	0	0	0	0.000992457
OTU 331	Helotiales 130	Rhizoscyphus sp.	Helotiales	FR837915.1	100	98.3	0	0	0	0	0	0	0	0	0.269542	0.0898473	0	0	0	0.0269542
OTU 332	Helotiales 131	Phialocephala fortinii	Helotiales	EU314692.1	97.7	100	0	0	0.0372301	0	0	0.00744602	0	0	0	0	0	0	0	0.00372301
OTU 333	Pezizales 06	Sphaerosporella sp.	Pezizales	JQ711781.1	92.2	88.8	0.00992457	0	0	0	0	0.00198491	0	0	0	0	0	0	0	0.000992457
OTU 334	Unknown 85	no match	n.a.	n.a.	n.a.	n.a.	0.00992457	0	0	0	0	0.00198491	0	0	0	0	0	0	0	0.000992457
OTU 335	Helotiales 132	Rhizoscyphus ericae	Helotiales	JQ711893.1	89.9	100	0	0.0241546	0	0	0	0.00483092	0	0	0	0	0	0	0	0.00241546
OTU 336	Helotiales 133	Claussenomyces sp.	Helotiales	HQ533008.1	86.6	88.2	0	0	0	0.0595238	0	0.0119048	0	0	0	0	0	0	0	0.00595238
OTU 337	Lecanorales 03	Cladonia macrophylla	Lecanorales	AF455243.1	92.9	24.4	0.00992457	0	0	0	0	0.00198491	0	0	0	0	0	0	0	0.000992457
OTU 338	Unknown 86	no match	n.a.	n.a.	n.a.	n.a.	0.00992457	0	0	0	0	0.00198491	0	0	0	0	0	0	0	0.000992457
OTU 339	Unknown 87	no match	n.a.	n.a.	n.a.	n.a.	0.00992457	0	0	0	0	0.00198491	0	0	0	0	0	0	0	0.000992457
OTU 340	Chaetothyriales 24	Cladophialophora sp.	Chaetothyriales	EU137319.1	91.3	38.1	0	0	0	0	0.0846024	0.0169205	0	0	0	0	0	0	0	0.00846024
OTU 341	Unknown 88	no match	n.a.	n.a.	n.a.	n.a.	0.00992457	0	0	0	0	0.00198491	0	0	0	0	0	0	0	0.000992457
OTU 342	Atheliales 03	Amphinema sp.	Atheliales	JN943925.1	97.6	100	0	0	0	0	0.0846024	0.0169205	0	0	0	0	0	0	0	0.00846024
OTU 343	Russulales 14	Russula sp.	Russulales	AB560529.1	96.3	100	0.00992457	0	0	0	0	0.00198491	0	0	0	0	0	0	0	0.000992457
OTU 344	Helotiales 134	Vestigium trifidum	Helotiales	KC407777.1	89.7	100	0	0	0	0	0	0	0	0	0.269542	0.0898473	0	0	0	0.0269542
OTU 345	Helotiales 135	Leptodontidium elatius	Helotiales	AY129285.1	94.6	100	0	0	0	0.0595238	0	0.0119048	0	0	0	0	0	0	0	0.00595238
OTU 346	Unknown 89	no match	n.a.	n.a.	n.a.	n.a.	0.00992457	0	0	0	0	0.00198491	0	0	0	0	0	0	0	0.000992457
OTU 347	Unknown 90	Collophora sp.	Incertae sedis	HE998707.1	82.7	88.6	0.00992457	0	0	0	0	0.00198491	0	0	0	0	0	0	0	0.000992457
OTU 348	Russulales 15	Russula sp.	Russulales	AB560529.1	97.3	100	0.00992457	0	0	0	0	0.00198491	0	0	0	0	0	0	0	0.000992457
OTU 349	Chaetothyriales 25	Phialophora sp.	Chaetothyriales	DQ069046.1	85.2	89.3	0	0	0.0372301	0	0	0.00744602	0	0	0	0	0	0	0	0.00372301
OTU 350	Helotiales 136	Flagellospora fusarioides	Helotiales	KC834048.1	91.7	40.4	0.00992457	0	0	0	0	0.00198491	0	0	0	0	0	0	0	0.000992457
OTU 351	Helotiales 137	Leptodontidium sp.	Helotiales	DQ069035.1	94	100	0	0	0.0372301	0	0	0.00744602	0	0	0	0	0	0	0	0.00372301
OTU 352	Helotiales 138	Vestigium trifidum	Helotiales	KC407777.1	87.7	100	0	0.0241546	0	0	0	0.00483092	0	0	0	0	0	0	0	0.00241546
OTU 353	Unknown 91	no match	n.a.	n.a.	n.a.	n.a.	0	0	0	0	0.0846024	0.0169205	0	0	0	0	0	0	0	0.00846024
OTU 354	Unknown 92	Collophora sp.	Incertae sedis	HE998707.1	85.8	86.5	0.00992457	0	0	0	0	0.00198491	0	0	0	0	0	0	0	0.000992457
OTU 355	Unknown 93	no match	n.a.	n.a.	n.a.	n.a.	0	0	0	0	0	0	0	0	0	0	0.294118	0	0.147059	0.0294118
OTU 356	Unknown 94	no match	n.a.	n.a.	n.a.	n.a.	0	0	0	0	0	0	0	0	0	0	0.294118	0	0.147059	0.0294118
OTU 357	Lecanorales 04	Cladonia macrophylla	Lecanorales	AF455243.1	90.7	24.7	0.00992457	0	0	0	0	0.00198491	0	0	0	0	0	0	0	0.000992457
OTU 358	Russulales 16	Russula sp.	Russulales	AB560529.1	96.9	100	0.00992457	0	0	0	0	0.00198491	0	0	0	0	0	0	0	0.000992457
OTU 359	Helotiales 139	Rhizoscyphus sp.	Helotiales	AJ243552.1	97.1	82.9	0	0	0	0	0	0	0	0	0.269542	0.0898473	0	0	0	0.0269542
OTU 360	Russulales 17	Russula sp.	Russulales	AB560529.1	96.4	100	0.00992457	0	0	0	0	0.00198491	0	0	0	0	0	0	0	0.000992457
OTU 361	Rhizoscyphus ericae	Hymenoscyphus sp.	Helotiales	AF081435.2	100	36.5	0	0	0.0372301	0	0	0.00744602	0	0	0	0	0	0	0	0.00372301
OTU 362	Chaetothyriales 26	Phialophora sp.	Chaetothyriales	DQ069046.1	95	87.5	0.00992457	0	0	0	0	0.00198491	0	0	0	0	0	0	0	0.000992457
OTU 363	Russula sphagnophila	Russula sphagnophila	Russulales	AY061719.1	98.4	100	0	0	0	0.0595238	0	0.0119048	0	0	0	0	0	0	0	0.00595238
OTU 364	Russulales 18	Russula sp.	Russulales	AB560529.1	97.9	100	0.00992457	0	0	0	0	0.00198491	0	0	0	0	0	0	0	0.000992457
OTU 365	Russulales 19	Russula sp.	Russulales	AB560529.1	97.3	100	0.00992457	0	0	0	0	0.00198491	0	0	0	0	0	0	0	0.000992457
OTU 366	Unknown 95	no match	n.a.	n.a.	n.a.	n.a.	0.00992457	0	0	0	0	0.00198491	0	0	0	0	0	0	0	0.000992457
OTU 367	Meliniomyces variabilis	Meliniomyces variabilis	Helotiales	JQ088277.1	99.4	98.8	0	0.0241546	0	0	0	0.00483092	0	0	0	0	0	0	0	0.00241546
OTU 368	Russulales 20	Russula sp.	Russulales	AB560529.1	95.8	100	0.00992457	0	0	0	0	0.00198491	0	0	0	0	0	0	0	0.000992457
OTU 369	Helotiales 140	Vestigium trifidum	Helotiales	KC407777.1	87.3	100	0	0.0241546	0	0	0	0.00483092	0	0	0	0	0	0	0	0.00241546
OTU 370	Unknown 96	no match	n.a.	n.a.	n.a.	n.a.	0	0	0.0372301	0	0	0.00744602	0	0	0	0	0	0	0	0.00372301
OTU 371	Helotiales 141	Rhizoscyphus ericae	Helotiales	JQ711893.1	92.9	100	0	0	0	0.0595238	0	0.0119048	0	0	0	0	0	0	0	0.00595238
OTU 372	Helotiales 142	Vestigium trifidum	Helotiales	KC407777.1	91.7	88.6	0	0.0241546	0	0	0	0.00483092	0	0	0	0	0	0	0	0.00241546
OTU 373	Helotiales 143	Rhizoscyphus ericae	Helotiales	JQ711893.1	91.1	100	0	0	0	0	0	0	0	0	0	0	0.294118	0	0.147059	0.0294118
OTU 374	Helotiales 144	Leptodontidium sp.	Helotiales	DQ069035.1	95.2	100	0	0	0	0	0.0846024	0.0169205	0	0	0	0	0	0	0	0.00846024
OTU 375	Helotiales 145	Phialocephala fortinii	Helotiales	FN678800.1	98.3	100	0	0	0	0	0	0	0	0.224719	0	0.0749064	0	0	0	0.0224719
OTU 376	Russulales 21	Russula sp.	Russulales	AB560529.1	95.8	100	0.00992457	0	0	0	0	0.00198491	0	0	0	0	0	0	0	0.000992457
OTU 377	Unknown 97	Oidiodendron echinulatum	Incertae sedis	AF062791.1	89.9	100	0	0	0.0372301	0	0	0.00744602	0	0	0	0	0	0	0	0.00372301
OTU 378	Unknown 98	Leohumicola minima	Incertae sedis	AY706329.1	89.4	100	0	0	0	0.0595238	0	0.0119048	0	0	0	0	0	0	0	0.00595238
OTU 379	Unknown 99	no match	n.a.	n.a.	n.a.	n.a.	0	0	0.0372301	0	0	0.00744602	0	0	0	0	0	0	0	0.00372301
OTU 380	Meliniomyces variabilis	Meliniomyces variabilis	Helotiales	AY838785.1	98.3	98.9	0	0	0.0372301	0	0	0.00744602	0	0	0	0	0	0	0	0.00372301
(a) following subsampling at even sampling depth for all samples
